# Supplementary material for: Pharmacological and Clinical Heterogeneity of Anti-Amyloid Monoclonal Antibodies in Early Alzheimer’s Disease: A Systematic Review and Meta-Analysis of Randomized Trials
Source: Med Sci (Basel). 2026 Jun 23;14(3):337. doi: 10.3390/medsci14030337 (PMC13413489; doi:10.3390/medsci14030337)
Supplement: Supplementary file 1 [file medsci-14-00337-s001.zip]

Archive with 2 entries (2 files):
- Supplementary File S2 ®C PRISMA 2020 Checklist.pdf
- Supplementary_Table_S1_Excluded_Studies.pdf
